# Supplementary material for: Regulation of Light Spectra on Cell Division of the Unicellular Green Alga Haematococcus pluvialis: Insights from Physiological and Lipidomic Analysis
Source: Cells. 2022 Jun 17;11(12):1956. doi: 10.3390/cells11121956 (PMC9221946; doi:10.3390/cells11121956)
Supplement: Supplementary file 1 [file cells-11-01956-s001.zip]

Archive with 1 entries (1 files):
- cells-1731873-supplementary.pdf
